# Supplementary material for: A Bayesian model selection approach to mediation analysis
Source: PLoS Genet. 2022 May 9;18(5):e1010184. doi: 10.1371/journal.pgen.1010184 (PMC9129027; doi:10.1371/journal.pgen.1010184)
Supplement: S1 File — (GZ) [file pgen.1010184.s011.gz]

Archive with 37 entries (34 files):
- bmediatR/DESCRIPTION
- bmediatR/NAMESPACE
- bmediatR/R
- bmediatR/R/bmediatR.R
- bmediatR/R/plot_mediation.R
- bmediatR/R/pval_mediation.R
- bmediatR/R/sim_mediation.R
- bmediatR/README.md
- bmediatR/data
- bmediatR/data/K_DO_example.RDS
- bmediatR/data/M_DO_example.RDS
- bmediatR/data/X_DO_example.RDS
- bmediatR/data/Y_DO_example.RDS
- bmediatR/data/annot_do_example.RDS
- bmediatR/data/covar_DO_example.RDS
- bmediatR/man
- bmediatR/man/bmediatR.Rd
- bmediatR/man/bmediatR_v0.Rd
- bmediatR/man/estimate_empirical_prior.Rd
- bmediatR/man/get_approx_pval.Rd
- bmediatR/man/get_perm_pval.Rd
- bmediatR/man/model_info.Rd
- bmediatR/man/model_matrix_from_ID.Rd
- bmediatR/man/plot_posterior_bar.Rd
- bmediatR/man/plot_posterior_odds.Rd
- bmediatR/man/plot_prior_bar.Rd
- bmediatR/man/posterior_summary.Rd
- bmediatR/man/reexports.Rd
- bmediatR/man/return_ln_prior_c_from_presets.Rd
- bmediatR/man/return_preset_odds_index.Rd
- bmediatR/man/sim_balanced_locus.Rd
- bmediatR/man/sim_mpp_data.Rd
- bmediatR/man/sim_mpp_single_locus.Rd
- bmediatR/man/sim_mpp_single_locus_partial.Rd
- bmediatR/man/sim_target_from_mediator.Rd
- bmediatR/man/sumtozero_contrast.Rd
- bmediatR/~$mediation_sim.pptx
