# Supplementary material for: A Bayesian model selection approach to mediation analysis
Source: PLoS Genet. 2022 May 9;18(5):e1010184. doi: 10.1371/journal.pgen.1010184 (PMC9129027; doi:10.1371/journal.pgen.1010184)
Supplement: S1 File — (GZ) [file pgen.1010184.s011.gz › bmediatR/DESCRIPTION]

Package: bmediatR
Title: Toolset for running Bayesian mediation model selection analysis
Version: 0.1.2
Authors@R: c(person("Gregory", "Keele", role = "aut"),
             person("Wesley", "Crouse", email = "wesleycrouse@gmail.com", role = c("aut", "cre")))
Description: This package performs Bayesian mediation model selection analysis.
Depends: R (>= 3.6.1)
License: GPL (>= 2)
Encoding: UTF-8
LazyData: true
RoxygenNote: 7.1.1
Imports: matrixStats, VGAM, dplyr, magrittr, qtl2, tidyselect, tibble,
        tidyr,
Suggests: ggplot2, qtl2
NeedsCompilation: no
Packaged: 2022-01-14 20:34:35 UTC; keeleg
Author: Gregory Keele [aut],
  Wesley Crouse [aut, cre]
Maintainer: Wesley Crouse <wesleycrouse@gmail.com>
