# Supplementary material for: A Bayesian model selection approach to mediation analysis
Source: PLoS Genet. 2022 May 9;18(5):e1010184. doi: 10.1371/journal.pgen.1010184 (PMC9129027; doi:10.1371/journal.pgen.1010184)
Supplement: S1 File — (GZ) [file pgen.1010184.s011.gz › bmediatR/NAMESPACE]

# Generated by roxygen2: do not edit by hand

export("%>%")
export(bmediatR)
export(bmediatR_v0)
export(estimate_empirical_prior)
export(get_approx_pval)
export(get_perm_pval)
export(model_info)
export(model_matrix_from_ID)
export(plot_posterior_bar)
export(plot_posterior_odds)
export(plot_prior_bar)
export(posterior_summary)
export(return_ln_prior_c_from_presets)
export(return_preset_odds_index)
export(sim_balanced_locus)
export(sim_mpp_data)
export(sim_mpp_single_locus)
export(sim_mpp_single_locus_partial)
export(sim_target_from_mediator)
export(sumtozero_contrast)
importFrom(magrittr,"%>%")
