# Supplementary material for: A Bayesian model selection approach to mediation analysis
Source: PLoS Genet. 2022 May 9;18(5):e1010184. doi: 10.1371/journal.pgen.1010184 (PMC9129027; doi:10.1371/journal.pgen.1010184)
Supplement: S1 File — (GZ) [file pgen.1010184.s011.gz › bmediatR/man/bmediatR_v0.Rd]

% Generated by roxygen2: do not edit by hand
% Please edit documentation in R/bmediatR.R
\name{bmediatR_v0}
\alias{bmediatR_v0}
\title{Bayesian model selection for mediation analysis function, version 0}
\usage{
bmediatR_v0(
  y,
  M,
  X,
  Z = NULL,
  Z_y = NULL,
  Z_M = NULL,
  w = NULL,
  w_y = NULL,
  w_M = NULL,
  kappa = 0.001,
  lambda = 0.001,
  tau_sq_mu = 1000,
  tau_sq_Z = 1000,
  phi_sq_X = c(NA, NA, 1, 0.5, NA, 1, NA, 0.5),
  phi_sq_m = c(NA, 1, NA, 0.5, NA, NA, NA, NA),
  phi_sq_y = c(NA, NA, NA, NA, NA, NA, 1, 0.5),
  ln_prior_c = "complete",
  options_X = list(sum_to_zero = TRUE, center = FALSE, scale = FALSE),
  align_data = TRUE,
  verbose = TRUE
)
}
\arguments{
\item{y}{Vector or single column matrix of an outcome variable. Single outcome variable expected. 
Names or rownames must match across M, X, Z, Z_y, Z_M, w, w_y, and w_M (if provided) when align_data = TRUE. If align_data = FALSE,
dimensions and order must match across inputs.}

\item{M}{Vector or matrix of mediator variables. Multiple mediator variables are supported. 
Names or rownames must match across y, X, Z, Z_y, Z_M, w, w_y, and w_M (if provided) when align_data = TRUE. If align_data = FALSE,
dimensions and order must match across inputs.}

\item{X}{Design matrix of the driver. Names or rownames must match across y, M, Z, Z_y, Z_M, w, w_y, and w_M (if provided) when align_data = TRUE. 
If align_data = FALSE, dimensions and order must match across inputs. One common application is for X to represent genetic information at a QTL, 
either as founder strain haplotypes or variant genotypes, though X is generalizable to other types of variables.}

\item{Z}{DEFAULT: NULL. Design matrix of covariates that influence the outcome and mediator variables. 
Names or rownames must match to those of y, M, X, w, w_y, and w_M (if provided) when align_data = TRUE. If align_data=FALSE,
dimensions and order must match across inputs. If Z is provided, it supercedes Z_y and Z_M.}

\item{Z_y}{DEFAULT: NULL. Design matrix of covariates that influence the outcome variable. 
Names or rownames must match to those of y, M, X, Z_M, w, w_y, and w_M (if provided) when align_data = TRUE. If align_data = FALSE,
dimensions and order must match across inputs. If Z is provided, it supercedes Z_y and Z_M.}

\item{Z_M}{DEFAULT: NULL. Design matrix of covariates that influence the mediator variables. 
Names or rownames must match across y, M, X, Z_y, w, w_y, and w_M (if provided) when align_data = TRUE. If align_data = FALSE,
dimensions and order must match across inputs. If Z is provided, it supercedes Z_y and Z_M.}

\item{w}{DEFAULT: NULL. Vector or single column matrix of weights for individuals in analysis that applies to both 
y and M. Names must match across y, M, X, Z, Z_y, and Z_M (if provided) when align_data = TRUE. If align_data = FALSE,
dimensions and order must match across inputs. A common use would be for an analysis of strain means, where w 
is a vector of the number of individuals per strain. If no w, w_y, or w_M is given, observations are equally weighted as 1s for y and M. 
If w is provided, it supercedes w_y and w_M.}

\item{w_y}{DEFAULT: NULL. Vector or single column matrix of weights for individuals in analysis, specific to the measurement
of y. Names must match across y, M, X, Z, Z_y, Z_M, and w_M (if provided) when align_data = TRUE. If align_data = FALSE,
dimensions and order must match across inputs. A common use would be for an analysis of strain means, where y and M
are summarized from a different number of individuals per strain. w_y is a vector of the number of individuals per strain used to
measure y. If no w_y (or w) is given, observations are equally weighted as 1s for y.}

\item{w_M}{DEFAULT: NULL. Vector or single column matrix of weights for individuals in analysis, specific to the measurement 
of M. Names must match across y, M, X, Z, Z_y, Z_M, and w_y (if provided) when align_data = TRUE. If align_data = FALSE,
dimensions and order must match across inputs. A common use would be for an analysis of strain means, where y and M
are summarized from a different number of individuals per strain. w_M is a vector of the number of individuals per strain use to 
measure M. If no w_M (or w) is given, observations are equally weighted as 1s for M.}

\item{tau_sq_mu}{DEFAULT: 1000. Variance component for the intercept. The DEFAULT represents a diffuse prior, analogous to 
a fixed effect term.}

\item{tau_sq_Z}{DEFAULT: 1000. Variance component for the covariates encoded in Z. The DEFAULT represents a diffuse prior, analogous 
to fixed effect terms.}

\item{phi_sq_X}{DEFAULT: c(NA,NA,1,0.5,NA,1,NA,0.5). Each element represents a hyper prior on the relationship of X with M or Y, 
corresponding to the eight hypotheses described in the output of model_info(). Each scalar represents the proportion of variance explained (PVE)
by the relationship, specifically as odds, so 1 represents 50\% PVE.}

\item{phi_sq_m}{DEFAULT: c(NA,1,NA,0.5,NA,NA,NA,NA). Each element represents a hyper prior on the relationship of M with Y, 
corresponding to the eight hypotheses described in the output of model_info(). Each scalar represents the proportion of variance explained (PVE)
by the relationship, specifically as odds, so 1 represents 50\% PVE.}

\item{phi_sq_y}{DEFAULT: c(NA,NA,NA,NA,NA,NA,1,0.5). Each element represents a hyper prior on the relationship of Y with M, 
corresponding to the eight hypotheses described in the output of model_info(). Each scalar represents the proportion of variance explained (PVE)
by the relationship, specifically as odds, so 1 represents 50\% PVE.}

\item{ln_prior_c}{DEFAULT: "complete". The prior log case probabilities. See model_info() for description of likelihoods and their
combinations into cases. Simplified pre-set options are available, including "complete", "partial", and "reactive".}

\item{align_data}{DEFAULT: TRUE. If TRUE, expect vector and matrix inputes to have names and rownames, respectively. The overlapping data
will then be aligned, allowing the user to not have to reduce data to overlapping samples and order them.}
}
\description{
This function takes an outcome (y), candidate mediators (M), and a driver as a design matrix (X) to perform a 
Bayesian model selection analysis for mediation. Version 0 has more flexibility for specifying the hyper priors
on the effect sizes, i.e., the variance explained by the explanatory variables at each step. It also does not
have the option for covariates and weights specific to M and y.
}
\examples{
bmediatR_v0()
}
