# Supplementary material for: A Bayesian model selection approach to mediation analysis
Source: PLoS Genet. 2022 May 9;18(5):e1010184. doi: 10.1371/journal.pgen.1010184 (PMC9129027; doi:10.1371/journal.pgen.1010184)
Supplement: S1 File — (GZ) [file pgen.1010184.s011.gz › bmediatR/man/get_approx_pval.Rd]

% Generated by roxygen2: do not edit by hand
% Please edit documentation in R/pval_mediation.R
\name{get_approx_pval}
\alias{get_approx_pval}
\title{Function that calculate approximate p-values for posterior odds}
\usage{
get_approx_pval(
  bmediatR_object,
  model_type = c("mediation", "partial", "complete", "colocal"),
  med_annot,
  med_var = "protein.id"
)
}
\arguments{
\item{bmediatR_object}{Output from bmediatR().}

\item{model_type}{DEFAULT: "mediation". Specifies which model(s)'s posterior probabilities are to be included in the numerator of the posterior odds and then displayed for
for genome-wide mediators.}

\item{med_annot}{Annotation data for -omic mediators.}
}
\description{
This function takes posterior odds results from bmediatR() and calculates approximate p-values based
on comparisons to genome results, using the assumption that the vast majority of candidates are not
mediators and can thus be used to characterize a null distribution of posterior odds.
}
\examples{
get_approx_pval()
}
