# Supplementary material for: A Bayesian model selection approach to mediation analysis
Source: PLoS Genet. 2022 May 9;18(5):e1010184. doi: 10.1371/journal.pgen.1010184 (PMC9129027; doi:10.1371/journal.pgen.1010184)
Supplement: S1 File — (GZ) [file pgen.1010184.s011.gz › bmediatR/man/get_perm_pval.Rd]

% Generated by roxygen2: do not edit by hand
% Please edit documentation in R/pval_mediation.R
\name{get_perm_pval}
\alias{get_perm_pval}
\title{Function that calculate permutation-based p-values for posterior odds}
\usage{
get_perm_pval(
  y,
  M,
  X,
  Z = NULL,
  w = NULL,
  model_type = c("mediation", "partial", "complete", "colocal"),
  ln_prior_c = "complete",
  num_perm = 1000,
  verbose = FALSE,
  ...
)
}
\arguments{
\item{y}{Vector or single column matrix of an outcome variable. Single outcome variable expected. 
Names or rownames must match across M and X, and Z and w (if provided).}

\item{M}{Vector or matrix of mediator variables. Multiple mediator variables are supported. 
Names or rownames must match across y and X, and Z and w (if provided).}

\item{X}{Design matrix of the driver. Names or rownames must match across y and M, and Z and w (if provided).
One common application is for X to represent genetic information at a QTL as either founder strain haplotypes
in a multiparental population or variant genotypes, though it is generalizable to types of variables.}

\item{Z}{DEFAULT: NULL. Design matrix of covariates that influence the outcome variable. Names or rownames must match across y, M and X, 
and w (if provided).}

\item{w}{DEFAULT: NULL. Vector of weights for individuals in analysis. Names or rownames must match across y, M X, and Z (if provided).
A common use would be for an analysis of strain means, where w would be a vector of the number of individuals per strain.
If no w is given, observations are equally weighted as 1.}
}
\description{
This function takes posterior odds results from bmediatR() and calculates permutation p-values based
on permuting the mediator.
}
\examples{
get_perm_pval()
}
