# Supplementary material for: A Bayesian model selection approach to mediation analysis
Source: PLoS Genet. 2022 May 9;18(5):e1010184. doi: 10.1371/journal.pgen.1010184 (PMC9129027; doi:10.1371/journal.pgen.1010184)
Supplement: S1 File — (GZ) [file pgen.1010184.s011.gz › bmediatR/man/model_info.Rd]

% Generated by roxygen2: do not edit by hand
% Please edit documentation in R/bmediatR.R
\name{model_info}
\alias{model_info}
\title{Definions and encodings for models included in the mediation analysis through Bayesian model selection}
\usage{
model_info()
}
\description{
This function prints out a table describing the models considered in the mediation analysis.
}
\examples{
model_info()
}
