# Supplementary material for: A Bayesian model selection approach to mediation analysis
Source: PLoS Genet. 2022 May 9;18(5):e1010184. doi: 10.1371/journal.pgen.1010184 (PMC9129027; doi:10.1371/journal.pgen.1010184)
Supplement: S1 File — (GZ) [file pgen.1010184.s011.gz › bmediatR/man/plot_prior_bar.Rd]

% Generated by roxygen2: do not edit by hand
% Please edit documentation in R/plot_mediation.R
\name{plot_prior_bar}
\alias{plot_prior_bar}
\title{Barplot of prior model probabilities}
\usage{
plot_prior_bar(
  bmediatR_object,
  stack = FALSE,
  bar_col = c("seagreen4", "seagreen1", "skyblue", "goldenrod1", "goldenrod4", "gray"),
  relabel_x = NULL,
  add_number_labels = FALSE,
  label_size = 5,
  num_dig = 3,
  main = NULL
)
}
\arguments{
\item{bmediatR_object}{Output from bmediatR().}

\item{stack}{DEFAULT: FALSE. If TRUE, a stacked barplot is produced. If FALSE, a staggered
barplot is produced.}

\item{add_number_labels}{DEFAULT: FALSE. Add posterior probabilities as text above bars.}

\item{label_size}{DEFAULT: 5. Text size of probability labels, when included.}

\item{num_dig}{DEFAULT: 3. The number of digits after the decimal point if probabilities
are being included as labels.}
}
\description{
This function takes posterior probability results from mediation_bf() and plots barplots of prior model probabilities.
}
\examples{
plot_prior_bar()
}
