# Supplementary material for: A Bayesian model selection approach to mediation analysis
Source: PLoS Genet. 2022 May 9;18(5):e1010184. doi: 10.1371/journal.pgen.1010184 (PMC9129027; doi:10.1371/journal.pgen.1010184)
Supplement: S1 File — (GZ) [file pgen.1010184.s011.gz › bmediatR/man/reexports.Rd]

% Generated by roxygen2: do not edit by hand
% Please edit documentation in R/plot_mediation.R
\docType{import}
\name{reexports}
\alias{reexports}
\alias{\%>\%}
\title{Objects exported from other packages}
\keyword{internal}
\description{
These objects are imported from other packages. Follow the links
below to see their documentation.

\describe{
  \item{magrittr}{\code{\link[magrittr:pipe]{\%>\%}}}
}}
