# Supplementary material for: A Bayesian model selection approach to mediation analysis
Source: PLoS Genet. 2022 May 9;18(5):e1010184. doi: 10.1371/journal.pgen.1010184 (PMC9129027; doi:10.1371/journal.pgen.1010184)
Supplement: S1 File — (GZ) [file pgen.1010184.s011.gz › bmediatR/man/return_ln_prior_c_from_presets.Rd]

% Generated by roxygen2: do not edit by hand
% Please edit documentation in R/bmediatR.R
\name{return_ln_prior_c_from_presets}
\alias{return_ln_prior_c_from_presets}
\title{Convert preset options to log prior case pobabilities function}
\usage{
return_ln_prior_c_from_presets(ln_prior_c)
}
\arguments{
\item{ln_prior_c}{Log prior case probabilities. If posterior_summary() is being used for a non-default posterior odds
summary, the log prior case probabilities used with bmediatR() are stored in its output.}
}
\description{
This function takes the log prior case probabilities, and if a preset is provided, converts it into the formal log prior case
probability.
}
\examples{
return_ln_prior_c_from_presets()
}
