# Supplementary material for: A Bayesian model selection approach to mediation analysis
Source: PLoS Genet. 2022 May 9;18(5):e1010184. doi: 10.1371/journal.pgen.1010184 (PMC9129027; doi:10.1371/journal.pgen.1010184)
Supplement: S1 File — (GZ) [file pgen.1010184.s011.gz › bmediatR/man/return_preset_odds_index.Rd]

% Generated by roxygen2: do not edit by hand
% Please edit documentation in R/bmediatR.R
\name{return_preset_odds_index}
\alias{return_preset_odds_index}
\title{Column indeces for commonly used posterior odds}
\usage{
return_preset_odds_index(
  odds_type = c("mediation", "partial", "complete", "colocal", "mediation_or_colocal",
    "y_depends_x", "reactive", "y_depends_m")
)
}
\arguments{
\item{odds_type}{The desired posterior odds.}
}
\description{
This helper function returns the columns of the log posterior case probabilities to be summed for
commonly desired log posterior odds summaries.
}
\examples{
return_preset_odds_index()
}
