# Supplementary material for: A Bayesian model selection approach to mediation analysis
Source: PLoS Genet. 2022 May 9;18(5):e1010184. doi: 10.1371/journal.pgen.1010184 (PMC9129027; doi:10.1371/journal.pgen.1010184)
Supplement: S1 File — (GZ) [file pgen.1010184.s011.gz › bmediatR/man/sim_balanced_locus.Rd]

% Generated by roxygen2: do not edit by hand
% Please edit documentation in R/sim_mediation.R
\name{sim_balanced_locus}
\alias{sim_balanced_locus}
\title{Simulate a balanced eight allele design matrix}
\usage{
sim_balanced_locus(founder_allele_reps = 10)
}
\arguments{
\item{founder_allele_reps}{DEFAULT: 10. The number of observations of each founder allele.
For example, the default of 10 will produce a design matrix representing 80 artificial CC
strains.}
}
\description{
This function simulates a balanced eight allele design 
matrix for a specified number of observations of each
founder allele.
}
\examples{
sim_balanced_locus()
}
