# Supplementary material for: A Bayesian model selection approach to mediation analysis
Source: PLoS Genet. 2022 May 9;18(5):e1010184. doi: 10.1371/journal.pgen.1010184 (PMC9129027; doi:10.1371/journal.pgen.1010184)
Supplement: S1 File — (GZ) [file pgen.1010184.s011.gz › bmediatR/man/sumtozero_contrast.Rd]

% Generated by roxygen2: do not edit by hand
% Please edit documentation in R/bmediatR.R
\name{sumtozero_contrast}
\alias{sumtozero_contrast}
\title{Sum-to-zero contrast matrix}
\usage{
sumtozero_contrast(k)
}
\arguments{
\item{k}{Number of columns of the design matrix.}
}
\description{
This function takes the dimensions of a design matrix to produce a sum-to-zero contrast matrix, which is post-multiplied
by the design matrix, reducing its dimension by one, resulting in a parameterization of the model in terms of deviation
from mean (of a balanced data set).
}
\examples{
sumtozero_contrast()
}
